# Supplementary material for: Increased ACS Enzyme Dosage Causes Initiation of Climacteric Ethylene Production in Tomato
Source: Int J Mol Sci. 2022 Sep 15;23(18):10788. doi: 10.3390/ijms231810788 (PMC9501751; doi:10.3390/ijms231810788)
Supplement: Supplementary file 1 [file ijms-23-10788-s001.zip]

Archive with 1 entries (1 files):
- ijms-1892158-supplementary.pdf
